# Supplementary material for: LPEseq: Local-Pooled-Error Test for RNA Sequencing Experiments with a Small Number of Replicates
Source: PLoS One. 2016 Aug 17;11(8):e0159182. doi: 10.1371/journal.pone.0159182 (PMC4988759; doi:10.1371/journal.pone.0159182)
Supplement: S2 File — (XLSX) [file pone.0159182.s009.xlsx]

## Sheet: DEGs_found_by_LPEseq_only
ENSRNOG00000000012
ENSRNOG00000000589
ENSRNOG00000000705
ENSRNOG00000000855
ENSRNOG00000001066
ENSRNOG00000001125
ENSRNOG00000001165
ENSRNOG00000001167
ENSRNOG00000001656
ENSRNOG00000001688
ENSRNOG00000001739
ENSRNOG00000001943
ENSRNOG00000001962
ENSRNOG00000002013
ENSRNOG00000002134
ENSRNOG00000002164
ENSRNOG00000002302
ENSRNOG00000002417
ENSRNOG00000002459
ENSRNOG00000002517
ENSRNOG00000002768
ENSRNOG00000002911
ENSRNOG00000003013
ENSRNOG00000003135
ENSRNOG00000003280
ENSRNOG00000003305
ENSRNOG00000003457
ENSRNOG00000003595
ENSRNOG00000003806
ENSRNOG00000003925
ENSRNOG00000004066
ENSRNOG00000004195
ENSRNOG00000004222
ENSRNOG00000004498
ENSRNOG00000004502
ENSRNOG00000004743
ENSRNOG00000004761
ENSRNOG00000004786
ENSRNOG00000005017
ENSRNOG00000005038
ENSRNOG00000005324
ENSRNOG00000005382
ENSRNOG00000005491
ENSRNOG00000005519
ENSRNOG00000005542
ENSRNOG00000005609
ENSRNOG00000005810
ENSRNOG00000005888
ENSRNOG00000005911
ENSRNOG00000005996
ENSRNOG00000006427
ENSRNOG00000006543
ENSRNOG00000006548
ENSRNOG00000006846
ENSRNOG00000006855
ENSRNOG00000006926
ENSRNOG00000007247
ENSRNOG00000007579
ENSRNOG00000007664
ENSRNOG00000007886
ENSRNOG00000007909
ENSRNOG00000007927
ENSRNOG00000007957
ENSRNOG00000008135
ENSRNOG00000008229
ENSRNOG00000008555
ENSRNOG00000008575
ENSRNOG00000008779
ENSRNOG00000008847
ENSRNOG00000009002
ENSRNOG00000009050
ENSRNOG00000009260
ENSRNOG00000009372
ENSRNOG00000009589
ENSRNOG00000009646
ENSRNOG00000009680
ENSRNOG00000009709
ENSRNOG00000009735
ENSRNOG00000009797
ENSRNOG00000010085
ENSRNOG00000010203
ENSRNOG00000010262
ENSRNOG00000010347
ENSRNOG00000010452
ENSRNOG00000010463
ENSRNOG00000010497
ENSRNOG00000010507
ENSRNOG00000010560
ENSRNOG00000010640
ENSRNOG00000010811
ENSRNOG00000010824
ENSRNOG00000010903
ENSRNOG00000010905
ENSRNOG00000011022
ENSRNOG00000011023
ENSRNOG00000011033
ENSRNOG00000011042
ENSRNOG00000011258
ENSRNOG00000011457
ENSRNOG00000011710
ENSRNOG00000011858
ENSRNOG00000011883
ENSRNOG00000012223
ENSRNOG00000012344
ENSRNOG00000012464
ENSRNOG00000012538
ENSRNOG00000012557
ENSRNOG00000012575
ENSRNOG00000012624
ENSRNOG00000012728
ENSRNOG00000012783
ENSRNOG00000012819
ENSRNOG00000012964
ENSRNOG00000013018
ENSRNOG00000013170
ENSRNOG00000013306
ENSRNOG00000013369
ENSRNOG00000013407
ENSRNOG00000013615
ENSRNOG00000013745
ENSRNOG00000013760
ENSRNOG00000014105
ENSRNOG00000014130
ENSRNOG00000014282
ENSRNOG00000014290
ENSRNOG00000014343
ENSRNOG00000014672
ENSRNOG00000014893
ENSRNOG00000015024
ENSRNOG00000015166
ENSRNOG00000015297
ENSRNOG00000015366
ENSRNOG00000015519
ENSRNOG00000015578
ENSRNOG00000015674
ENSRNOG00000015750
ENSRNOG00000015878
ENSRNOG00000015880
ENSRNOG00000015920
ENSRNOG00000015945
ENSRNOG00000016069
ENSRNOG00000016219
ENSRNOG00000016278
ENSRNOG00000016283
ENSRNOG00000016291
ENSRNOG00000016339
ENSRNOG00000016575
ENSRNOG00000016632
ENSRNOG00000016926
ENSRNOG00000016953
ENSRNOG00000017190
ENSRNOG00000017198
ENSRNOG00000017680
ENSRNOG00000017766
ENSRNOG00000017805
ENSRNOG00000017890
ENSRNOG00000018045
ENSRNOG00000018167
ENSRNOG00000018283
ENSRNOG00000018311
ENSRNOG00000018385
ENSRNOG00000018402
ENSRNOG00000018405
ENSRNOG00000018525
ENSRNOG00000018790
ENSRNOG00000019220
ENSRNOG00000019377
ENSRNOG00000019472
ENSRNOG00000019495
ENSRNOG00000019565
ENSRNOG00000019614
ENSRNOG00000019626
ENSRNOG00000019931
ENSRNOG00000019963
ENSRNOG00000020080
ENSRNOG00000020109
ENSRNOG00000020196
ENSRNOG00000020380
ENSRNOG00000020399
ENSRNOG00000020598
ENSRNOG00000020729
ENSRNOG00000020805
ENSRNOG00000020827
ENSRNOG00000020849
ENSRNOG00000020945
ENSRNOG00000020953
ENSRNOG00000021021
ENSRNOG00000021200
ENSRNOG00000021229
ENSRNOG00000021241
ENSRNOG00000021255
ENSRNOG00000021346
ENSRNOG00000021420
ENSRNOG00000021510
ENSRNOG00000021551
ENSRNOG00000021798
ENSRNOG00000022009
ENSRNOG00000022456
ENSRNOG00000022476
ENSRNOG00000022610
ENSRNOG00000022641
ENSRNOG00000022680
ENSRNOG00000022751
ENSRNOG00000023068
ENSRNOG00000023227
ENSRNOG00000023303
ENSRNOG00000023511
ENSRNOG00000023612
ENSRNOG00000023892
ENSRNOG00000024041
ENSRNOG00000024055
ENSRNOG00000024120
ENSRNOG00000024178
ENSRNOG00000024179
ENSRNOG00000024420
ENSRNOG00000024494
ENSRNOG00000024508
ENSRNOG00000024521
ENSRNOG00000024580
ENSRNOG00000024707
ENSRNOG00000024734
ENSRNOG00000024755
ENSRNOG00000024878
ENSRNOG00000024882
ENSRNOG00000025056
ENSRNOG00000025088
ENSRNOG00000025119
ENSRNOG00000025130
ENSRNOG00000025293
ENSRNOG00000025298
ENSRNOG00000025365
ENSRNOG00000025409
ENSRNOG00000025608
ENSRNOG00000025641
ENSRNOG00000025693
ENSRNOG00000025787
ENSRNOG00000025805
ENSRNOG00000025979
ENSRNOG00000026087
ENSRNOG00000026176
ENSRNOG00000026228
ENSRNOG00000026352
ENSRNOG00000026461
ENSRNOG00000026502
ENSRNOG00000026518
ENSRNOG00000026653
ENSRNOG00000026782
ENSRNOG00000026936
ENSRNOG00000026988
ENSRNOG00000027374
ENSRNOG00000027380
ENSRNOG00000028311
ENSRNOG00000028548
ENSRNOG00000028616
ENSRNOG00000028648
ENSRNOG00000028690
ENSRNOG00000028721
ENSRNOG00000028926
ENSRNOG00000028940
ENSRNOG00000029001
ENSRNOG00000029223
ENSRNOG00000029425
ENSRNOG00000029714
ENSRNOG00000029756
ENSRNOG00000029768
ENSRNOG00000029814
ENSRNOG00000030012
ENSRNOG00000030182
ENSRNOG00000030316
ENSRNOG00000030778
ENSRNOG00000030808
ENSRNOG00000030909
ENSRNOG00000030929
ENSRNOG00000031202
ENSRNOG00000031247
ENSRNOG00000031273
ENSRNOG00000031493
ENSRNOG00000031599
ENSRNOG00000031669
ENSRNOG00000031675
ENSRNOG00000031805
ENSRNOG00000031955
ENSRNOG00000032029
ENSRNOG00000032086
ENSRNOG00000032247
ENSRNOG00000032332
ENSRNOG00000032593
ENSRNOG00000032889
ENSRNOG00000032967
ENSRNOG00000033143
ENSRNOG00000033342
ENSRNOG00000033447
ENSRNOG00000033451
ENSRNOG00000033585
ENSRNOG00000033981
ENSRNOG00000034178
ENSRNOG00000034205
ENSRNOG00000034236
ENSRNOG00000036625
ENSRNOG00000036627
ENSRNOG00000036644
ENSRNOG00000036653
ENSRNOG00000036672
ENSRNOG00000036723
ENSRNOG00000036727
ENSRNOG00000036865
ENSRNOG00000036877
ENSRNOG00000036965
ENSRNOG00000037122
ENSRNOG00000037131
ENSRNOG00000037175
ENSRNOG00000037211
ENSRNOG00000037338
ENSRNOG00000037339
ENSRNOG00000037422
ENSRNOG00000037428
ENSRNOG00000037620
ENSRNOG00000037845
ENSRNOG00000038133
ENSRNOG00000038193
ENSRNOG00000038258
ENSRNOG00000038440
ENSRNOG00000038717
ENSRNOG00000038722
ENSRNOG00000038726
ENSRNOG00000038785
ENSRNOG00000038826
ENSRNOG00000038964
ENSRNOG00000038979
ENSRNOG00000039007
ENSRNOG00000039186
ENSRNOG00000039357
ENSRNOG00000039486
ENSRNOG00000039780
ENSRNOG00000039916
ENSRNOG00000039959
ENSRNOG00000040149
ENSRNOG00000040322
ENSRNOG00000042140
ENSRNOG00000042198
ENSRNOG00000042243
ENSRNOG00000042256
ENSRNOG00000042264
ENSRNOG00000042300
ENSRNOG00000042308
ENSRNOG00000042508
ENSRNOG00000042618
ENSRNOG00000042619
ENSRNOG00000042741
ENSRNOG00000042759
ENSRNOG00000042926
ENSRNOG00000042944
ENSRNOG00000043120
ENSRNOG00000043157
ENSRNOG00000043161
ENSRNOG00000043257
ENSRNOG00000043504

## Sheet: DAVID_Result_LPEseq_Hammer
Category	Term	Count	%	PValue	Genes	List Total	Pop Hits	Pop Total	Fold Enrichment	Bonferroni	Benjamini	FDR (%)
GOTERM_BP_FAT	GO:0006952~defense response	16	4.73373	0.000684233	ENSRNOG00000011258, ENSRNOG00000038133, ENSRNOG00000037845, ENSRNOG00000038722, ENSRNOG00000014282, ENSRNOG00000021798, ENSRNOG00000009260, ENSRNOG00000005810, ENSRNOG00000007886, ENSRNOG00000016219, ENSRNOG00000011023, ENSRNOG00000007909, ENSRNOG00000016575, ENSRNOG00000024707, ENSRNOG00000020399, ENSRNOG00000010640	176	399	12092	2.75507	0.628072	0.628072	1.12574
GOTERM_BP_FAT	GO:0006954~inflammatory response	11	3.25444	0.00122137	ENSRNOG00000009260, ENSRNOG00000005810, ENSRNOG00000011258, ENSRNOG00000007886, ENSRNOG00000016219, ENSRNOG00000007909, ENSRNOG00000016575, ENSRNOG00000024707, ENSRNOG00000037845, ENSRNOG00000020399, ENSRNOG00000010640	176	217	12092	3.48272	0.828976	0.58645	2.00111
GOTERM_BP_FAT	GO:0019233~sensory perception of pain	5	1.47929	0.0043081	ENSRNOG00000002164, ENSRNOG00000005519, ENSRNOG00000014290, ENSRNOG00000003305, ENSRNOG00000010640	176	46	12092	7.46789	0.998048	0.875014	6.8921
GOTERM_BP_FAT	GO:0006955~immune response	14	4.14201	0.00717572	ENSRNOG00000030808, ENSRNOG00000002134, ENSRNOG00000011258, ENSRNOG00000038826, ENSRNOG00000038722, ENSRNOG00000029001, ENSRNOG00000016219, ENSRNOG00000007909, ENSRNOG00000016575, ENSRNOG00000016278, ENSRNOG00000010203, ENSRNOG00000000855, ENSRNOG00000010640, ENSRNOG00000028548	176	414	12092	2.32334	0.99997	0.925843	11.2295
GOTERM_BP_FAT	GO:0032649~regulation of interferon-gamma production	4	1.18343	0.0099473	ENSRNOG00000020196, ENSRNOG00000016069, ENSRNOG00000007664, ENSRNOG00000031599	176	31	12092	8.8651	0.999999	0.944377	15.2407
GOTERM_BP_FAT	GO:0009310~amine catabolic process	5	1.47929	0.0152329	ENSRNOG00000011023, ENSRNOG00000010262, ENSRNOG00000021255, ENSRNOG00000025365, ENSRNOG00000004502	176	66	12092	5.20489	1	0.975198	22.4227
GOTERM_BP_FAT	GO:0030182~neuron differentiation	14	4.14201	0.0154758	ENSRNOG00000015024, ENSRNOG00000005996, ENSRNOG00000010905, ENSRNOG00000028648, ENSRNOG00000019495, ENSRNOG00000015750, ENSRNOG00000012728, ENSRNOG00000024707, ENSRNOG00000012819, ENSRNOG00000010560, ENSRNOG00000000855, ENSRNOG00000006846, ENSRNOG00000010903, ENSRNOG00000003595	176	457	12092	2.10473	1	0.96003	22.7386
GOTERM_BP_FAT	GO:0002684~positive regulation of immune system process	9	2.66272	0.0196246	ENSRNOG00000016069, ENSRNOG00000009797, ENSRNOG00000018311, ENSRNOG00000011258, ENSRNOG00000019614, ENSRNOG00000016219, ENSRNOG00000007909, ENSRNOG00000007664, ENSRNOG00000013170	176	232	12092	2.66526	1	0.972123	27.951
GOTERM_BP_FAT	GO:0048584~positive regulation of response to stimulus	9	2.66272	0.0196246	ENSRNOG00000016069, ENSRNOG00000018311, ENSRNOG00000011258, ENSRNOG00000013018, ENSRNOG00000019614, ENSRNOG00000007909, ENSRNOG00000002911, ENSRNOG00000007664, ENSRNOG00000015750	176	232	12092	2.66526	1	0.972123	27.951
GOTERM_BP_FAT	GO:0009611~response to wounding	13	3.84615	0.0203701	ENSRNOG00000011258, ENSRNOG00000037845, ENSRNOG00000009260, ENSRNOG00000005810, ENSRNOG00000007886, ENSRNOG00000016219, ENSRNOG00000007909, ENSRNOG00000024707, ENSRNOG00000016575, ENSRNOG00000012819, ENSRNOG00000003280, ENSRNOG00000020399, ENSRNOG00000010640	176	424	12092	2.10651	1	0.963275	28.8518
GOTERM_BP_FAT	GO:0043487~regulation of RNA stability	3	0.887574	0.0218759	ENSRNOG00000020196, ENSRNOG00000016575, ENSRNOG00000012819	176	16	12092	12.8821	1	0.959081	30.6394
GOTERM_BP_FAT	GO:0002768~immune response-regulating cell surface receptor signaling pathway	4	1.18343	0.028711	ENSRNOG00000016069, ENSRNOG00000018311, ENSRNOG00000019614, ENSRNOG00000031599	176	46	12092	5.97431	1	0.97822	38.2353
GOTERM_BP_FAT	GO:0045597~positive regulation of cell differentiation	9	2.66272	0.0302376	ENSRNOG00000004498, ENSRNOG00000010905, ENSRNOG00000016219, ENSRNOG00000015750, ENSRNOG00000012728, ENSRNOG00000024707, ENSRNOG00000010560, ENSRNOG00000005542, ENSRNOG00000005609	176	252	12092	2.45373	1	0.97521	39.8216
GOTERM_BP_FAT	GO:0007589~body fluid secretion	3	0.887574	0.0333571	ENSRNOG00000009680, ENSRNOG00000024707, ENSRNOG00000021229	176	20	12092	10.3057	1	0.976972	42.9447
GOTERM_BP_FAT	GO:0006641~triglyceride metabolic process	4	1.18343	0.0355611	ENSRNOG00000018402, ENSRNOG00000019626, ENSRNOG00000028616, ENSRNOG00000005542	176	50	12092	5.49636	1	0.976181	45.0587
GOTERM_BP_FAT	GO:0050670~regulation of lymphocyte proliferation	5	1.47929	0.0386909	ENSRNOG00000020196, ENSRNOG00000016069, ENSRNOG00000007664, ENSRNOG00000000855, ENSRNOG00000013170	176	88	12092	3.90367	1	0.977657	47.9345
GOTERM_BP_FAT	GO:0032944~regulation of mononuclear cell proliferation	5	1.47929	0.0400711	ENSRNOG00000020196, ENSRNOG00000016069, ENSRNOG00000007664, ENSRNOG00000000855, ENSRNOG00000013170	176	89	12092	3.85981	1	0.975113	49.1572
GOTERM_BP_FAT	GO:0002253~activation of immune response	5	1.47929	0.0414791	ENSRNOG00000016069, ENSRNOG00000018311, ENSRNOG00000011258, ENSRNOG00000019614, ENSRNOG00000007909	176	90	12092	3.81692	1	0.972702	50.3768
GOTERM_BP_FAT	GO:0044057~regulation of system process	10	2.95858	0.0424219	ENSRNOG00000002164, ENSRNOG00000011023, ENSRNOG00000038979, ENSRNOG00000005519, ENSRNOG00000014290, ENSRNOG00000012819, ENSRNOG00000003280, ENSRNOG00000009372, ENSRNOG00000021229, ENSRNOG00000026653	176	319	12092	2.15375	1	0.969189	51.178
GOTERM_BP_FAT	GO:0033058~directional locomotion	2	0.591716	0.0427953	ENSRNOG00000023227, ENSRNOG00000003280	176	3	12092	45.803	1	0.964077	51.4919
GOTERM_BP_FAT	GO:0070663~regulation of leukocyte proliferation	5	1.47929	0.0429149	ENSRNOG00000020196, ENSRNOG00000016069, ENSRNOG00000007664, ENSRNOG00000000855, ENSRNOG00000013170	176	91	12092	3.77498	1	0.957959	51.5921
GOTERM_BP_FAT	GO:0042742~defense response to bacterium	5	1.47929	0.0458699	ENSRNOG00000005810, ENSRNOG00000011023, ENSRNOG00000038133, ENSRNOG00000014282, ENSRNOG00000021798	176	93	12092	3.69379	1	0.960481	54.0057
GOTERM_BP_FAT	GO:0006639~acylglycerol metabolic process	4	1.18343	0.0472642	ENSRNOG00000018402, ENSRNOG00000019626, ENSRNOG00000028616, ENSRNOG00000005542	176	56	12092	4.90747	1	0.958421	55.1049
GOTERM_BP_FAT	GO:0009063~cellular amino acid catabolic process	4	1.18343	0.0515363	ENSRNOG00000011023, ENSRNOG00000010262, ENSRNOG00000025365, ENSRNOG00000004502	176	58	12092	4.73824	1	0.964	58.3211
GOTERM_BP_FAT	GO:0006638~neutral lipid metabolic process	4	1.18343	0.0515363	ENSRNOG00000018402, ENSRNOG00000019626, ENSRNOG00000028616, ENSRNOG00000005542	176	58	12092	4.73824	1	0.964	58.3211
GOTERM_BP_FAT	GO:0006662~glycerol ether metabolic process	4	1.18343	0.0537403	ENSRNOG00000018402, ENSRNOG00000019626, ENSRNOG00000028616, ENSRNOG00000005542	176	59	12092	4.65794	1	0.964056	59.8944
GOTERM_BP_FAT	GO:0050778~positive regulation of immune response	6	1.77515	0.0539776	ENSRNOG00000016069, ENSRNOG00000018311, ENSRNOG00000011258, ENSRNOG00000019614, ENSRNOG00000007909, ENSRNOG00000007664	176	141	12092	2.9236	1	0.959533	60.0605
GOTERM_BP_FAT	GO:0002764~immune response-regulating signal transduction	4	1.18343	0.055989	ENSRNOG00000016069, ENSRNOG00000018311, ENSRNOG00000019614, ENSRNOG00000031599	176	60	12092	4.5803	1	0.959327	61.4421
GOTERM_BP_FAT	GO:0051249~regulation of lymphocyte activation	6	1.77515	0.0580682	ENSRNOG00000020196, ENSRNOG00000016069, ENSRNOG00000016219, ENSRNOG00000007664, ENSRNOG00000000855, ENSRNOG00000013170	176	144	12092	2.86269	1	0.959303	62.823
GOTERM_BP_FAT	GO:0018904~organic ether metabolic process	4	1.18343	0.0582819	ENSRNOG00000018402, ENSRNOG00000019626, ENSRNOG00000028616, ENSRNOG00000005542	176	61	12092	4.50522	1	0.954905	62.9623
GOTERM_BP_FAT	GO:0048666~neuron development	10	2.95858	0.0652529	ENSRNOG00000005996, ENSRNOG00000010905, ENSRNOG00000019495, ENSRNOG00000015750, ENSRNOG00000024707, ENSRNOG00000012819, ENSRNOG00000000855, ENSRNOG00000006846, ENSRNOG00000010903, ENSRNOG00000003595	176	347	12092	1.97996	1	0.965346	67.2454
GOTERM_BP_FAT	GO:0006642~triglyceride mobilization	2	0.591716	0.0703088	ENSRNOG00000019626, ENSRNOG00000005542	176	5	12092	27.4818	1	0.970147	70.0557
GOTERM_BP_FAT	GO:0001655~urogenital system development	6	1.77515	0.0747112	ENSRNOG00000009680, ENSRNOG00000019377, ENSRNOG00000024707, ENSRNOG00000015920, ENSRNOG00000012819, ENSRNOG00000010640	176	155	12092	2.65953	1	0.973203	72.3167
GOTERM_BP_FAT	GO:0051094~positive regulation of developmental process	9	2.66272	0.0824772	ENSRNOG00000004498, ENSRNOG00000010905, ENSRNOG00000016219, ENSRNOG00000015750, ENSRNOG00000012728, ENSRNOG00000024707, ENSRNOG00000010560, ENSRNOG00000005542, ENSRNOG00000005609	176	311	12092	1.98823	1	0.979492	75.9191
GOTERM_BP_FAT	GO:0016265~death	11	3.25444	0.084214	ENSRNOG00000022009, ENSRNOG00000020380, ENSRNOG00000005810, ENSRNOG00000000012, ENSRNOG00000017190, ENSRNOG00000010452, ENSRNOG00000016575, ENSRNOG00000024707, ENSRNOG00000013407, ENSRNOG00000001125, ENSRNOG00000026653	176	420	12092	1.7994	1	0.978766	76.6621
GOTERM_BP_FAT	GO:0002694~regulation of leukocyte activation	6	1.77515	0.0846958	ENSRNOG00000020196, ENSRNOG00000016069, ENSRNOG00000016219, ENSRNOG00000007664, ENSRNOG00000000855, ENSRNOG00000013170	176	161	12092	2.56042	1	0.976744	76.8643
GOTERM_BP_FAT	GO:0050851~antigen receptor-mediated signaling pathway	3	0.887574	0.0908553	ENSRNOG00000016069, ENSRNOG00000018311, ENSRNOG00000019614	176	35	12092	5.88896	1	0.980406	79.3092
GOTERM_BP_FAT	GO:0043408~regulation of MAPKKK cascade	5	1.47929	0.091966	ENSRNOG00000013018, ENSRNOG00000015750, ENSRNOG00000024707, ENSRNOG00000014290, ENSRNOG00000010640	176	118	12092	2.91121	1	0.97919	79.7233
GOTERM_BP_FAT	GO:0035270~endocrine system development	4	1.18343	0.0947575	ENSRNOG00000012728, ENSRNOG00000010560, ENSRNOG00000024882, ENSRNOG00000005609	176	75	12092	3.66424	1	0.979512	80.7301
GOTERM_BP_FAT	GO:0006508~proteolysis	17	5.02959	0.0957928	ENSRNOG00000010507, ENSRNOG00000011258, ENSRNOG00000015366, ENSRNOG00000002302, ENSRNOG00000023303, ENSRNOG00000022610, ENSRNOG00000011022, ENSRNOG00000025293, ENSRNOG00000030909, ENSRNOG00000040149, ENSRNOG00000007909, ENSRNOG00000000589, ENSRNOG00000012624, ENSRNOG00000029814, ENSRNOG00000013745, ENSRNOG00000015880, ENSRNOG00000039959	176	775	12092	1.50707	1	0.978271	81.0914
GOTERM_BP_FAT	GO:0032689~negative regulation of interferon-gamma production	2	0.591716	0.0970358	ENSRNOG00000020196, ENSRNOG00000031599	176	7	12092	19.6299	1	0.977221	81.5168
GOTERM_BP_FAT	GO:0001867~complement activation, lectin pathway	2	0.591716	0.0970358	ENSRNOG00000011258, ENSRNOG00000007909	176	7	12092	19.6299	1	0.977221	81.5168
GOTERM_BP_FAT	GO:0050865~regulation of cell activation	6	1.77515	0.097427	ENSRNOG00000020196, ENSRNOG00000016069, ENSRNOG00000016219, ENSRNOG00000007664, ENSRNOG00000000855, ENSRNOG00000013170	176	168	12092	2.45373	1	0.975351	81.6488
Category	Term	Count	%	PValue	Genes	List Total	Pop Hits	Pop Total	Fold Enrichment	Bonferroni	Benjamini	FDR
KEGG_PATHWAY	rno04080:Neuroactive ligand-receptor interaction	11	3.25444	0.00176233	ENSRNOG00000009260, ENSRNOG00000018385, ENSRNOG00000029756, ENSRNOG00000005519, ENSRNOG00000024120, ENSRNOG00000014290, ENSRNOG00000003280, ENSRNOG00000037845, ENSRNOG00000020399, ENSRNOG00000009372, ENSRNOG00000010640	73	262	5590	3.215	0.13619	0.13619	1.87115
KEGG_PATHWAY	rno04020:Calcium signaling pathway	8	2.36686	0.00854143	ENSRNOG00000018385, ENSRNOG00000011023, ENSRNOG00000014290, ENSRNOG00000003280, ENSRNOG00000037845, ENSRNOG00000009372, ENSRNOG00000031955, ENSRNOG00000010640	73	182	5590	3.36595	0.50933	0.299522	8.77673
KEGG_PATHWAY	rno04060:Cytokine-cytokine receptor interaction	8	2.36686	0.0128838	ENSRNOG00000013018, ENSRNOG00000007664, ENSRNOG00000016575, ENSRNOG00000019377, ENSRNOG00000003305, ENSRNOG00000012964, ENSRNOG00000010640, ENSRNOG00000013170	73	197	5590	3.10966	0.659148	0.301464	12.9655
KEGG_PATHWAY	rno04640:Hematopoietic cell lineage	5	1.47929	0.0176372	ENSRNOG00000016069, ENSRNOG00000018311, ENSRNOG00000013615, ENSRNOG00000020945, ENSRNOG00000015945	73	78	5590	4.90868	0.771666	0.308738	17.35
KEGG_PATHWAY	rno00340:Histidine metabolism	3	0.887574	0.0376199	ENSRNOG00000008575, ENSRNOG00000010262, ENSRNOG00000004502	73	24	5590	9.57192	0.958526	0.47088	33.6769
KEGG_PATHWAY	rno04062:Chemokine signaling pathway	6	1.77515	0.0684719	ENSRNOG00000016278, ENSRNOG00000003305, ENSRNOG00000029768, ENSRNOG00000012964, ENSRNOG00000028548, ENSRNOG00000010640	73	171	5590	2.68685	0.997225	0.625133	53.2125
KEGG_PATHWAY	rno05340:Primary immunodeficiency	3	0.887574	0.0704644	ENSRNOG00000016069, ENSRNOG00000018311, ENSRNOG00000007664	73	34	5590	6.75665	0.997677	0.579539	54.2731

## Sheet: DEGs_found_by_edgeR_only
ENSRNOG00000000288
ENSRNOG00000000459
ENSRNOG00000000479
ENSRNOG00000000599
ENSRNOG00000000634
ENSRNOG00000001368
ENSRNOG00000001425
ENSRNOG00000001452
ENSRNOG00000002397
ENSRNOG00000002652
ENSRNOG00000002680
ENSRNOG00000002746
ENSRNOG00000003562
ENSRNOG00000003756
ENSRNOG00000004269
ENSRNOG00000005770
ENSRNOG00000005818
ENSRNOG00000005989
ENSRNOG00000006231
ENSRNOG00000006472
ENSRNOG00000007270
ENSRNOG00000007331
ENSRNOG00000007519
ENSRNOG00000007529
ENSRNOG00000007808
ENSRNOG00000007947
ENSRNOG00000008430
ENSRNOG00000008570
ENSRNOG00000008716
ENSRNOG00000008738
ENSRNOG00000009343
ENSRNOG00000009629
ENSRNOG00000010685
ENSRNOG00000010986
ENSRNOG00000011160
ENSRNOG00000011497
ENSRNOG00000011788
ENSRNOG00000012015
ENSRNOG00000012481
ENSRNOG00000012490
ENSRNOG00000013231
ENSRNOG00000013555
ENSRNOG00000013610
ENSRNOG00000013805
ENSRNOG00000013937
ENSRNOG00000014018
ENSRNOG00000014496
ENSRNOG00000014504
ENSRNOG00000014573
ENSRNOG00000014840
ENSRNOG00000014928
ENSRNOG00000014975
ENSRNOG00000015052
ENSRNOG00000015466
ENSRNOG00000015538
ENSRNOG00000015679
ENSRNOG00000015787
ENSRNOG00000015835
ENSRNOG00000015845
ENSRNOG00000016225
ENSRNOG00000016316
ENSRNOG00000016794
ENSRNOG00000017060
ENSRNOG00000017072
ENSRNOG00000017164
ENSRNOG00000017413
ENSRNOG00000018126
ENSRNOG00000018198
ENSRNOG00000018285
ENSRNOG00000018445
ENSRNOG00000018483
ENSRNOG00000018784
ENSRNOG00000018870
ENSRNOG00000018938
ENSRNOG00000018958
ENSRNOG00000019318
ENSRNOG00000019638
ENSRNOG00000020272
ENSRNOG00000020287
ENSRNOG00000020478
ENSRNOG00000020587
ENSRNOG00000020673
ENSRNOG00000020875
ENSRNOG00000021067
ENSRNOG00000021839
ENSRNOG00000022416
ENSRNOG00000024990
ENSRNOG00000026483
ENSRNOG00000026490
ENSRNOG00000026846
ENSRNOG00000026985
ENSRNOG00000027606
ENSRNOG00000028266
ENSRNOG00000028460
ENSRNOG00000028900
ENSRNOG00000029015
ENSRNOG00000029318
ENSRNOG00000029401
ENSRNOG00000029478
ENSRNOG00000031287
ENSRNOG00000031819
ENSRNOG00000032490
ENSRNOG00000032618
ENSRNOG00000036823
ENSRNOG00000036964
ENSRNOG00000039971
ENSRNOG00000042306
ENSRNOG00000042502
ENSRNOG00000042753
ENSRNOG00000042788
ENSRNOG00000043007

## Sheet: DAVID_result_edgeR_Hammer
Category	Term	Count	%	PValue	Genes	List Total	Pop Hits	Pop Total	Fold Enrichment	Bonferroni	Benjamini	FDR (%)
GOTERM_BP_FAT	GO:0046903~secretion	6	5.66038	0.014226	ENSRNOG00000008570, ENSRNOG00000019318, ENSRNOG00000018445, ENSRNOG00000014928, ENSRNOG00000009629, ENSRNOG00000018126	66	267	12092	4.11713	0.999992	0.999992	19.8032
GOTERM_BP_FAT	GO:0048489~synaptic vesicle transport	3	2.83019	0.0203906	ENSRNOG00000019318, ENSRNOG00000014928, ENSRNOG00000012490	66	41	12092	13.4058	1	0.999788	27.1893
GOTERM_BP_FAT	GO:0007610~behavior	7	6.60377	0.0259891	ENSRNOG00000013231, ENSRNOG00000005989, ENSRNOG00000018445, ENSRNOG00000001452, ENSRNOG00000014928, ENSRNOG00000013610, ENSRNOG00000012490	66	424	12092	3.02473	1	0.999258	33.3414
GOTERM_BP_FAT	GO:0001816~cytokine production	3	2.83019	0.0284531	ENSRNOG00000013231, ENSRNOG00000007270, ENSRNOG00000018126	66	49	12092	11.2171	1	0.997327	35.8918
GOTERM_BP_FAT	GO:0007276~gamete generation	6	5.66038	0.0298944	ENSRNOG00000019638, ENSRNOG00000006472, ENSRNOG00000020875, ENSRNOG00000014504, ENSRNOG00000018445, ENSRNOG00000018483	66	324	12092	3.39282	1	0.99315	37.3411
GOTERM_BP_FAT	GO:0016050~vesicle organization	3	2.83019	0.0306383	ENSRNOG00000008570, ENSRNOG00000029318, ENSRNOG00000018126	66	51	12092	10.7772	1	0.985848	38.0771
GOTERM_BP_FAT	GO:0032504~multicellular organism reproduction	7	6.60377	0.0313076	ENSRNOG00000019638, ENSRNOG00000006472, ENSRNOG00000020875, ENSRNOG00000026490, ENSRNOG00000014504, ENSRNOG00000018445, ENSRNOG00000018483	66	443	12092	2.895	1	0.976023	38.7323
GOTERM_BP_FAT	GO:0048609~reproductive process in a multicellular organism	7	6.60377	0.0313076	ENSRNOG00000019638, ENSRNOG00000006472, ENSRNOG00000020875, ENSRNOG00000026490, ENSRNOG00000014504, ENSRNOG00000018445, ENSRNOG00000018483	66	443	12092	2.895	1	0.976023	38.7323
GOTERM_BP_FAT	GO:0043062~extracellular structure organization	4	3.77358	0.0380353	ENSRNOG00000015835, ENSRNOG00000026490, ENSRNOG00000018445, ENSRNOG00000002680	66	138	12092	5.3105	1	0.981306	44.9684
GOTERM_BP_FAT	GO:0045742~positive regulation of epidermal growth factor receptor signaling pathway	2	1.88679	0.0422152	ENSRNOG00000017164, ENSRNOG00000018445	66	8	12092	45.803	1	0.980447	48.5384
GOTERM_BP_FAT	GO:0051145~smooth muscle cell differentiation	2	1.88679	0.0473671	ENSRNOG00000010685, ENSRNOG00000018445	66	9	12092	40.7138	1	0.981388	52.6407
GOTERM_BP_FAT	GO:0019953~sexual reproduction	6	5.66038	0.0497965	ENSRNOG00000019638, ENSRNOG00000006472, ENSRNOG00000020875, ENSRNOG00000014504, ENSRNOG00000018445, ENSRNOG00000018483	66	373	12092	2.94711	1	0.977904	54.4671
GOTERM_BP_FAT	GO:0046622~positive regulation of organ growth	2	1.88679	0.0524918	ENSRNOG00000015835, ENSRNOG00000018445	66	10	12092	36.6424	1	0.975003	56.4163
GOTERM_BP_FAT	GO:0046847~filopodium assembly	2	1.88679	0.0626598	ENSRNOG00000016225, ENSRNOG00000026490	66	12	12092	30.5354	1	0.983204	63.0892
GOTERM_BP_FAT	GO:0019226~transmission of nerve impulse	5	4.71698	0.0655736	ENSRNOG00000005989, ENSRNOG00000020478, ENSRNOG00000019318, ENSRNOG00000011160, ENSRNOG00000014928	66	283	12092	3.23696	1	0.981264	64.8175
GOTERM_BP_FAT	GO:0016044~membrane organization	5	4.71698	0.0703969	ENSRNOG00000008570, ENSRNOG00000019638, ENSRNOG00000026490, ENSRNOG00000018126, ENSRNOG00000012490	66	290	12092	3.15883	1	0.9816	67.513
GOTERM_BP_FAT	GO:0030035~microspike assembly	2	1.88679	0.0727203	ENSRNOG00000016225, ENSRNOG00000026490	66	14	12092	26.1732	1	0.979227	68.7413
GOTERM_BP_FAT	GO:0001505~regulation of neurotransmitter levels	3	2.83019	0.0748973	ENSRNOG00000019318, ENSRNOG00000011160, ENSRNOG00000014928	66	84	12092	6.54329	1	0.97671	69.8527
GOTERM_BP_FAT	GO:0016192~vesicle-mediated transport	6	5.66038	0.0859851	ENSRNOG00000008570, ENSRNOG00000026490, ENSRNOG00000019318, ENSRNOG00000014928, ENSRNOG00000018126, ENSRNOG00000012490	66	438	12092	2.50976	1	0.983441	74.9625
GOTERM_BP_FAT	GO:0042592~homeostatic process	8	7.54717	0.087606	ENSRNOG00000005989, ENSRNOG00000017413, ENSRNOG00000018958, ENSRNOG00000001425, ENSRNOG00000018445, ENSRNOG00000018483, ENSRNOG00000009629, ENSRNOG00000018126	66	714	12092	2.0528	1	0.980969	75.6377
GOTERM_BP_FAT	GO:0042058~regulation of epidermal growth factor receptor signaling pathway	2	1.88679	0.0925235	ENSRNOG00000017164, ENSRNOG00000018445	66	18	12092	20.3569	1	0.981416	77.5835
GOTERM_BP_FAT	GO:0032940~secretion by cell	4	3.77358	0.0990052	ENSRNOG00000008570, ENSRNOG00000019318, ENSRNOG00000014928, ENSRNOG00000018126	66	206	12092	3.55752	1	0.983023	79.9267
Category	Term	Count	%	PValue	Genes	List Total	Pop Hits	Pop Total	Fold Enrichment	Bonferroni	Benjamini	FDR
KEGG_PATHWAY	rno05412:Arrhythmogenic right ventricular cardiomyopathy (ARVC)	3	2.83019	0.0701455	ENSRNOG00000019638, ENSRNOG00000015835, ENSRNOG00000031287	34	74	5590	6.66534	0.986307	0.986307	51.6276
KEGG_PATHWAY	rno04512:ECM-receptor interaction	3	2.83019	0.0820454	ENSRNOG00000011160, ENSRNOG00000000599, ENSRNOG00000002680	34	81	5590	6.08932	0.993596	0.919975	57.4657
KEGG_PATHWAY	rno05410:Hypertrophic cardiomyopathy (HCM)	3	2.83019	0.0873265	ENSRNOG00000019638, ENSRNOG00000015835, ENSRNOG00000031287	34	84	5590	5.87185	0.995444	0.834218	59.8471
KEGG_PATHWAY	rno05414:Dilated cardiomyopathy	3	2.83019	0.0981876	ENSRNOG00000019638, ENSRNOG00000015835, ENSRNOG00000031287	34	90	5590	5.48039	0.997752	0.782247	64.3714
